# Supplementary material for: Ligand-Based Drug Design of Novel Antimicrobials against Staphylococcus aureus by Targeting Bacterial Transcription
Source: Int J Mol Sci. 2022 Dec 25;24(1):339. doi: 10.3390/ijms24010339 (PMC9820117; doi:10.3390/ijms24010339)
Supplement: Supplementary file 1 [file ijms-24-00339-s001.zip]

Archive with 1 entries (1 files):
- ijms-2063138-supplementary.pdf
